# Supplementary material for: Fabrication and Evaluation of Screen-Printed Electrodes on Chitosan Films for Cardiac Patch Applications with In Vitro and In Vivo Evaluation
Source: Polymers (Basel). 2025 Jul 30;17(15):2088. doi: 10.3390/polym17152088 (PMC12349067; doi:10.3390/polym17152088)
Supplement: Supplementary file 1 [file polymers-17-02088-s001.zip]

Archive with 1 entries (1 files):
- polymers-3741484-supplementary.pdf
